# Supplementary material for: Rapid evolution of genes with anti-cancer functions during the origins of large bodies and cancer resistance in elephants
Source: bioRxiv. 2024 Feb 29:2024.02.27.582135. Preprint. [Version 1] doi: 10.1101/2024.02.27.582135 (PMC10925141; doi:10.1101/2024.02.27.582135)
Supplement: Supplement 1 — Figure 1 – source data 1. Genomes used in selection tests. Figure 1 – source data 2. List of positively selected genes from ABSREL. Figure 1 – source data 3. List of rapidly evolving genes from ABSREL. Figure 1 – source data 4. List of positively selected genes from BUSTED. Figure 1 – source data 5. List of rapidly evolving genes from BUSTED. Figure 1 – figure supplement 1. Genomic features of positively selected and rapidly evolving genes. [file media-1.zip]

Archive with 10 entries (10 files):
- Figure 1 ΓÇô source data 1.txt
- __MACOSX/._Figure 1 ΓÇô source data 1.txt
- Figure 1 ΓÇô source data 2.txt
- __MACOSX/._Figure 1 ΓÇô source data 2.txt
- Figure 1 ΓÇô source data 3.txt
- __MACOSX/._Figure 1 ΓÇô source data 3.txt
- Figure 1 ΓÇô source data 4.txt
- __MACOSX/._Figure 1 ΓÇô source data 4.txt
- Figure 1 ΓÇô source data 5.txt
- __MACOSX/._Figure 1 ΓÇô source data 5.txt
