# Supplementary material for: Rapid evolution of genes with anti-cancer functions during the origins of large bodies and cancer resistance in elephants
Source: bioRxiv. 2024 Feb 29:2024.02.27.582135. Preprint. [Version 1] doi: 10.1101/2024.02.27.582135 (PMC10925141; doi:10.1101/2024.02.27.582135)
Supplement: Supplement 2 — Figure 3 – source data 1. Webgestalt output files for positively selected genes. Figure 3 – source data 2. Webgestalt output files for ABSREL rapidly evolving genes. Figure 3 – source data 3. Webgestalt output files for BUSTED rapidly evolving genes. [file media-2.zip]

Archive with 146 entries (136 files):
- Supplementary datasets/
- Supplementary datasets/.DS_Store
- __MACOSX/Supplementary datasets/._.DS_Store
- Supplementary datasets/Supplementary dataset 1/
- Supplementary datasets/Supplementary dataset 3/
- Supplementary datasets/Supplementary dataset 2/
- Supplementary datasets/Supplementary dataset 1/.DS_Store
- __MACOSX/Supplementary datasets/Supplementary dataset 1/._.DS_Store
- Supplementary datasets/Supplementary dataset 1/minimum number of genes for a category = 5/
- Supplementary datasets/Supplementary dataset 1/minimum number of genes for a category = 30/
- Supplementary datasets/Supplementary dataset 3/.DS_Store
- __MACOSX/Supplementary datasets/Supplementary dataset 3/._.DS_Store
- Supplementary datasets/Supplementary dataset 3/minimum number of genes for a category = 5/
- Supplementary datasets/Supplementary dataset 3/minimum number of genes for a category = 30/
- Supplementary datasets/Supplementary dataset 2/.DS_Store
- __MACOSX/Supplementary datasets/Supplementary dataset 2/._.DS_Store
- Supplementary datasets/Supplementary dataset 2/minimum number of genes for a category = 5/
- Supplementary datasets/Supplementary dataset 2/minimum number of genes for a category = 30/
- Supplementary datasets/Supplementary dataset 1/minimum number of genes for a category = 5/enriched_geneset_wsc_topsets_wg_result1705335984.txt
- __MACOSX/Supplementary datasets/Supplementary dataset 1/minimum number of genes for a category = 5/._enriched_geneset_wsc_topsets_wg_result1705335984.txt
- Supplementary datasets/Supplementary dataset 1/minimum number of genes for a category = 5/goslim_summary_wg_result1705335984_mf.txt
- __MACOSX/Supplementary datasets/Supplementary dataset 1/minimum number of genes for a category = 5/._goslim_summary_wg_result1705335984_mf.txt
- Supplementary datasets/Supplementary dataset 1/minimum number of genes for a category = 5/goslim_summary_wg_result1705335984.png
- __MACOSX/Supplementary datasets/Supplementary dataset 1/minimum number of genes for a category = 5/._goslim_summary_wg_result1705335984.png
- Supplementary datasets/Supplementary dataset 1/minimum number of genes for a category = 5/enrichment_results_wg_result1705335984.txt
- __MACOSX/Supplementary datasets/Supplementary dataset 1/minimum number of genes for a category = 5/._enrichment_results_wg_result1705335984.txt
- Supplementary datasets/Supplementary dataset 1/minimum number of genes for a category = 5/interestingID_mappingTable_wg_result1705335984.txt
- __MACOSX/Supplementary datasets/Supplementary dataset 1/minimum number of genes for a category = 5/._interestingID_mappingTable_wg_result1705335984.txt
- Supplementary datasets/Supplementary dataset 1/minimum number of genes for a category = 5/enriched_geneset_ap_clusters_wg_result1705335984.txt
- __MACOSX/Supplementary datasets/Supplementary dataset 1/minimum number of genes for a category = 5/._enriched_geneset_ap_clusters_wg_result1705335984.txt
- Supplementary datasets/Supplementary dataset 1/minimum number of genes for a category = 5/interestingID_unmappedList_wg_result1705335984.txt
- __MACOSX/Supplementary datasets/Supplementary dataset 1/minimum number of genes for a category = 5/._interestingID_unmappedList_wg_result1705335984.txt
- Supplementary datasets/Supplementary dataset 1/minimum number of genes for a category = 5/goslim_summary_wg_result1705335984_cc.txt
- __MACOSX/Supplementary datasets/Supplementary dataset 1/minimum number of genes for a category = 5/._goslim_summary_wg_result1705335984_cc.txt
- Supplementary datasets/Supplementary dataset 1/minimum number of genes for a category = 5/goslim_summary_wg_result1705335984_bp.txt
- __MACOSX/Supplementary datasets/Supplementary dataset 1/minimum number of genes for a category = 5/._goslim_summary_wg_result1705335984_bp.txt
- Supplementary datasets/Supplementary dataset 1/minimum number of genes for a category = 5/Report_wg_result1705335984.html
- __MACOSX/Supplementary datasets/Supplementary dataset 1/minimum number of genes for a category = 5/._Report_wg_result1705335984.html
- Supplementary datasets/Supplementary dataset 1/minimum number of genes for a category = 30/enriched_geneset_wsc_topsets_wg_result1705335576.txt
- __MACOSX/Supplementary datasets/Supplementary dataset 1/minimum number of genes for a category = 30/._enriched_geneset_wsc_topsets_wg_result1705335576.txt
- Supplementary datasets/Supplementary dataset 1/minimum number of genes for a category = 30/goslim_summary_wg_result1705335576_bp.txt
- __MACOSX/Supplementary datasets/Supplementary dataset 1/minimum number of genes for a category = 30/._goslim_summary_wg_result1705335576_bp.txt
- Supplementary datasets/Supplementary dataset 1/minimum number of genes for a category = 30/goslim_summary_wg_result1705335576_cc.txt
- __MACOSX/Supplementary datasets/Supplementary dataset 1/minimum number of genes for a category = 30/._goslim_summary_wg_result1705335576_cc.txt
- Supplementary datasets/Supplementary dataset 1/minimum number of genes for a category = 30/goslim_summary_wg_result1705335576.png
- __MACOSX/Supplementary datasets/Supplementary dataset 1/minimum number of genes for a category = 30/._goslim_summary_wg_result1705335576.png
- Supplementary datasets/Supplementary dataset 1/minimum number of genes for a category = 30/enrichment_results_wg_result1705335576.txt
- __MACOSX/Supplementary datasets/Supplementary dataset 1/minimum number of genes for a category = 30/._enrichment_results_wg_result1705335576.txt
- Supplementary datasets/Supplementary dataset 1/minimum number of genes for a category = 30/interestingID_mappingTable_wg_result1705335576.txt
- __MACOSX/Supplementary datasets/Supplementary dataset 1/minimum number of genes for a category = 30/._interestingID_mappingTable_wg_result1705335576.txt
- Supplementary datasets/Supplementary dataset 1/minimum number of genes for a category = 30/enriched_geneset_ap_clusters_wg_result1705335576.txt
- __MACOSX/Supplementary datasets/Supplementary dataset 1/minimum number of genes for a category = 30/._enriched_geneset_ap_clusters_wg_result1705335576.txt
- Supplementary datasets/Supplementary dataset 1/minimum number of genes for a category = 30/interestingID_unmappedList_wg_result1705335576.txt
- __MACOSX/Supplementary datasets/Supplementary dataset 1/minimum number of genes for a category = 30/._interestingID_unmappedList_wg_result1705335576.txt
- Supplementary datasets/Supplementary dataset 1/minimum number of genes for a category = 30/goslim_summary_wg_result1705335576_mf.txt
- __MACOSX/Supplementary datasets/Supplementary dataset 1/minimum number of genes for a category = 30/._goslim_summary_wg_result1705335576_mf.txt
- Supplementary datasets/Supplementary dataset 1/minimum number of genes for a category = 30/Report_wg_result1705335576.html
- __MACOSX/Supplementary datasets/Supplementary dataset 1/minimum number of genes for a category = 30/._Report_wg_result1705335576.html
- Supplementary datasets/Supplementary dataset 3/minimum number of genes for a category = 5/.DS_Store
- __MACOSX/Supplementary datasets/Supplementary dataset 3/minimum number of genes for a category = 5/._.DS_Store
- Supplementary datasets/Supplementary dataset 3/minimum number of genes for a category = 5/interestingID_mappingTable_wg_result1707501092.txt
- __MACOSX/Supplementary datasets/Supplementary dataset 3/minimum number of genes for a category = 5/._interestingID_mappingTable_wg_result1707501092.txt
- Supplementary datasets/Supplementary dataset 3/minimum number of genes for a category = 5/enrichment_results_wg_result1707501092.txt
- __MACOSX/Supplementary datasets/Supplementary dataset 3/minimum number of genes for a category = 5/._enrichment_results_wg_result1707501092.txt
- Supplementary datasets/Supplementary dataset 3/minimum number of genes for a category = 5/goslim_summary_wg_result1707501092.png
- __MACOSX/Supplementary datasets/Supplementary dataset 3/minimum number of genes for a category = 5/._goslim_summary_wg_result1707501092.png
- Supplementary datasets/Supplementary dataset 3/minimum number of genes for a category = 5/Report_wg_result1707501092.html
- __MACOSX/Supplementary datasets/Supplementary dataset 3/minimum number of genes for a category = 5/._Report_wg_result1707501092.html
- Supplementary datasets/Supplementary dataset 3/minimum number of genes for a category = 5/enriched_geneset_wsc_topsets_wg_result1707501092.txt
- __MACOSX/Supplementary datasets/Supplementary dataset 3/minimum number of genes for a category = 5/._enriched_geneset_wsc_topsets_wg_result1707501092.txt
- Supplementary datasets/Supplementary dataset 3/minimum number of genes for a category = 5/goslim_summary_wg_result1707501092_mf.txt
- __MACOSX/Supplementary datasets/Supplementary dataset 3/minimum number of genes for a category = 5/._goslim_summary_wg_result1707501092_mf.txt
- Supplementary datasets/Supplementary dataset 3/minimum number of genes for a category = 5/goslim_summary_wg_result1707501092_bp.txt
- __MACOSX/Supplementary datasets/Supplementary dataset 3/minimum number of genes for a category = 5/._goslim_summary_wg_result1707501092_bp.txt
- Supplementary datasets/Supplementary dataset 3/minimum number of genes for a category = 5/goslim_summary_wg_result1707501092_cc.txt
- __MACOSX/Supplementary datasets/Supplementary dataset 3/minimum number of genes for a category = 5/._goslim_summary_wg_result1707501092_cc.txt
- Supplementary datasets/Supplementary dataset 3/minimum number of genes for a category = 5/enriched_geneset_ap_clusters_wg_result1707501092.txt
- __MACOSX/Supplementary datasets/Supplementary dataset 3/minimum number of genes for a category = 5/._enriched_geneset_ap_clusters_wg_result1707501092.txt
- Supplementary datasets/Supplementary dataset 3/minimum number of genes for a category = 5/interestingID_unmappedList_wg_result1707501092.txt
- __MACOSX/Supplementary datasets/Supplementary dataset 3/minimum number of genes for a category = 5/._interestingID_unmappedList_wg_result1707501092.txt
- Supplementary datasets/Supplementary dataset 3/minimum number of genes for a category = 30/enriched_geneset_ap_clusters_wg_result1707500812.txt
- __MACOSX/Supplementary datasets/Supplementary dataset 3/minimum number of genes for a category = 30/._enriched_geneset_ap_clusters_wg_result1707500812.txt
- Supplementary datasets/Supplementary dataset 3/minimum number of genes for a category = 30/.DS_Store
- __MACOSX/Supplementary datasets/Supplementary dataset 3/minimum number of genes for a category = 30/._.DS_Store
- Supplementary datasets/Supplementary dataset 3/minimum number of genes for a category = 30/interestingID_unmappedList_wg_result1707500812.txt
- __MACOSX/Supplementary datasets/Supplementary dataset 3/minimum number of genes for a category = 30/._interestingID_unmappedList_wg_result1707500812.txt
- Supplementary datasets/Supplementary dataset 3/minimum number of genes for a category = 30/goslim_summary_wg_result1707500812_bp.txt
- __MACOSX/Supplementary datasets/Supplementary dataset 3/minimum number of genes for a category = 30/._goslim_summary_wg_result1707500812_bp.txt
- Supplementary datasets/Supplementary dataset 3/minimum number of genes for a category = 30/goslim_summary_wg_result1707500812_cc.txt
- __MACOSX/Supplementary datasets/Supplementary dataset 3/minimum number of genes for a category = 30/._goslim_summary_wg_result1707500812_cc.txt
- Supplementary datasets/Supplementary dataset 3/minimum number of genes for a category = 30/enriched_geneset_wsc_topsets_wg_result1707500812.txt
- __MACOSX/Supplementary datasets/Supplementary dataset 3/minimum number of genes for a category = 30/._enriched_geneset_wsc_topsets_wg_result1707500812.txt
- Supplementary datasets/Supplementary dataset 3/minimum number of genes for a category = 30/Report_wg_result1707500812.html
- __MACOSX/Supplementary datasets/Supplementary dataset 3/minimum number of genes for a category = 30/._Report_wg_result1707500812.html
- Supplementary datasets/Supplementary dataset 3/minimum number of genes for a category = 30/goslim_summary_wg_result1707500812_mf.txt
- __MACOSX/Supplementary datasets/Supplementary dataset 3/minimum number of genes for a category = 30/._goslim_summary_wg_result1707500812_mf.txt
- Supplementary datasets/Supplementary dataset 3/minimum number of genes for a category = 30/goslim_summary_wg_result1707500812.png
- __MACOSX/Supplementary datasets/Supplementary dataset 3/minimum number of genes for a category = 30/._goslim_summary_wg_result1707500812.png
- Supplementary datasets/Supplementary dataset 3/minimum number of genes for a category = 30/interestingID_mappingTable_wg_result1707500812.txt
- __MACOSX/Supplementary datasets/Supplementary dataset 3/minimum number of genes for a category = 30/._interestingID_mappingTable_wg_result1707500812.txt
- Supplementary datasets/Supplementary dataset 3/minimum number of genes for a category = 30/enrichment_results_wg_result1707500812.txt
- __MACOSX/Supplementary datasets/Supplementary dataset 3/minimum number of genes for a category = 30/._enrichment_results_wg_result1707500812.txt
- Supplementary datasets/Supplementary dataset 2/minimum number of genes for a category = 5/.DS_Store
- __MACOSX/Supplementary datasets/Supplementary dataset 2/minimum number of genes for a category = 5/._.DS_Store
- Supplementary datasets/Supplementary dataset 2/minimum number of genes for a category = 5/goslim_summary_wg_result1705340001.png
- __MACOSX/Supplementary datasets/Supplementary dataset 2/minimum number of genes for a category = 5/._goslim_summary_wg_result1705340001.png
- Supplementary datasets/Supplementary dataset 2/minimum number of genes for a category = 5/interestingID_mappingTable_wg_result1705340001.txt
- __MACOSX/Supplementary datasets/Supplementary dataset 2/minimum number of genes for a category = 5/._interestingID_mappingTable_wg_result1705340001.txt
- Supplementary datasets/Supplementary dataset 2/minimum number of genes for a category = 5/enrichment_results_wg_result1705340001.txt
- __MACOSX/Supplementary datasets/Supplementary dataset 2/minimum number of genes for a category = 5/._enrichment_results_wg_result1705340001.txt
- Supplementary datasets/Supplementary dataset 2/minimum number of genes for a category = 5/enriched_geneset_wsc_topsets_wg_result1705340001.txt
- __MACOSX/Supplementary datasets/Supplementary dataset 2/minimum number of genes for a category = 5/._enriched_geneset_wsc_topsets_wg_result1705340001.txt
- Supplementary datasets/Supplementary dataset 2/minimum number of genes for a category = 5/goslim_summary_wg_result1705340001_bp.txt
- __MACOSX/Supplementary datasets/Supplementary dataset 2/minimum number of genes for a category = 5/._goslim_summary_wg_result1705340001_bp.txt
- Supplementary datasets/Supplementary dataset 2/minimum number of genes for a category = 5/goslim_summary_wg_result1705340001_cc.txt
- __MACOSX/Supplementary datasets/Supplementary dataset 2/minimum number of genes for a category = 5/._goslim_summary_wg_result1705340001_cc.txt
- Supplementary datasets/Supplementary dataset 2/minimum number of genes for a category = 5/goslim_summary_wg_result1705340001_mf.txt
- __MACOSX/Supplementary datasets/Supplementary dataset 2/minimum number of genes for a category = 5/._goslim_summary_wg_result1705340001_mf.txt
- Supplementary datasets/Supplementary dataset 2/minimum number of genes for a category = 5/enriched_geneset_ap_clusters_wg_result1705340001.txt
- __MACOSX/Supplementary datasets/Supplementary dataset 2/minimum number of genes for a category = 5/._enriched_geneset_ap_clusters_wg_result1705340001.txt
- Supplementary datasets/Supplementary dataset 2/minimum number of genes for a category = 5/Report_wg_result1705340001.html
- __MACOSX/Supplementary datasets/Supplementary dataset 2/minimum number of genes for a category = 5/._Report_wg_result1705340001.html
- Supplementary datasets/Supplementary dataset 2/minimum number of genes for a category = 5/interestingID_unmappedList_wg_result1705340001.txt
- __MACOSX/Supplementary datasets/Supplementary dataset 2/minimum number of genes for a category = 5/._interestingID_unmappedList_wg_result1705340001.txt
- Supplementary datasets/Supplementary dataset 2/minimum number of genes for a category = 30/enriched_geneset_wsc_topsets_wg_result1705340060.txt
- __MACOSX/Supplementary datasets/Supplementary dataset 2/minimum number of genes for a category = 30/._enriched_geneset_wsc_topsets_wg_result1705340060.txt
- Supplementary datasets/Supplementary dataset 2/minimum number of genes for a category = 30/.DS_Store
- __MACOSX/Supplementary datasets/Supplementary dataset 2/minimum number of genes for a category = 30/._.DS_Store
- Supplementary datasets/Supplementary dataset 2/minimum number of genes for a category = 30/enrichment_results_wg_result1705340060.txt
- __MACOSX/Supplementary datasets/Supplementary dataset 2/minimum number of genes for a category = 30/._enrichment_results_wg_result1705340060.txt
- Supplementary datasets/Supplementary dataset 2/minimum number of genes for a category = 30/goslim_summary_wg_result1705340060_bp.txt
- __MACOSX/Supplementary datasets/Supplementary dataset 2/minimum number of genes for a category = 30/._goslim_summary_wg_result1705340060_bp.txt
- Supplementary datasets/Supplementary dataset 2/minimum number of genes for a category = 30/goslim_summary_wg_result1705340060_cc.txt
- __MACOSX/Supplementary datasets/Supplementary dataset 2/minimum number of genes for a category = 30/._goslim_summary_wg_result1705340060_cc.txt
- Supplementary datasets/Supplementary dataset 2/minimum number of genes for a category = 30/interestingID_mappingTable_wg_result1705340060.txt
- __MACOSX/Supplementary datasets/Supplementary dataset 2/minimum number of genes for a category = 30/._interestingID_mappingTable_wg_result1705340060.txt
- Supplementary datasets/Supplementary dataset 2/minimum number of genes for a category = 30/goslim_summary_wg_result1705340060.png
- __MACOSX/Supplementary datasets/Supplementary dataset 2/minimum number of genes for a category = 30/._goslim_summary_wg_result1705340060.png
- Supplementary datasets/Supplementary dataset 2/minimum number of genes for a category = 30/goslim_summary_wg_result1705340060_mf.txt
- __MACOSX/Supplementary datasets/Supplementary dataset 2/minimum number of genes for a category = 30/._goslim_summary_wg_result1705340060_mf.txt
- Supplementary datasets/Supplementary dataset 2/minimum number of genes for a category = 30/enriched_geneset_ap_clusters_wg_result1705340060.txt
- __MACOSX/Supplementary datasets/Supplementary dataset 2/minimum number of genes for a category = 30/._enriched_geneset_ap_clusters_wg_result1705340060.txt
- Supplementary datasets/Supplementary dataset 2/minimum number of genes for a category = 30/interestingID_unmappedList_wg_result1705340060.txt
- __MACOSX/Supplementary datasets/Supplementary dataset 2/minimum number of genes for a category = 30/._interestingID_unmappedList_wg_result1705340060.txt
- Supplementary datasets/Supplementary dataset 2/minimum number of genes for a category = 30/Report_wg_result1705340060.html
- __MACOSX/Supplementary datasets/Supplementary dataset 2/minimum number of genes for a category = 30/._Report_wg_result1705340060.html
