# Supplementary material for: Rapid evolution of genes with anti-cancer functions during the origins of large bodies and cancer resistance in elephants
Source: bioRxiv. 2024 Feb 29:2024.02.27.582135. Preprint. [Version 1] doi: 10.1101/2024.02.27.582135 (PMC10925141; doi:10.1101/2024.02.27.582135)
Supplement: Supplement 2 — Figure 3 – source data 1. Webgestalt output files for positively selected genes. Figure 3 – source data 2. Webgestalt output files for ABSREL rapidly evolving genes. Figure 3 – source data 3. Webgestalt output files for BUSTED rapidly evolving genes. [file media-2.zip › Supplementary datasets/Supplementary dataset 1/minimum number of genes for a category = 5/goslim_summary_wg_result1705335984_cc.txt]

GO:0016020	membrane	37
GO:0005829	cytosol	21
GO:0005634	nucleus	21
GO:0032991	protein-containing complex	20
GO:0031974	membrane-enclosed lumen	19
GO:0031982	vesicle	16
GO:0005739	mitochondrion	16
GO:0005615	extracellular space	14
GO:0012505	endomembrane system	13
GO:0031975	envelope	12
GO:0042995	cell projection	5
GO:0005856	cytoskeleton	5
GO:0005773	vacuole	4
GO:0005783	endoplasmic reticulum	4
GO:0005768	endosome	3
GO:0005794	Golgi apparatus	3
GO:0042579	microbody	2
GO:0005840	ribosome	2
GO:0005694	chromosome	1
