# Supplementary material for: Rapid evolution of genes with anti-cancer functions during the origins of large bodies and cancer resistance in elephants
Source: bioRxiv. 2024 Feb 29:2024.02.27.582135. Preprint. [Version 1] doi: 10.1101/2024.02.27.582135 (PMC10925141; doi:10.1101/2024.02.27.582135)
Supplement: Supplement 2 — Figure 3 – source data 1. Webgestalt output files for positively selected genes. Figure 3 – source data 2. Webgestalt output files for ABSREL rapidly evolving genes. Figure 3 – source data 3. Webgestalt output files for BUSTED rapidly evolving genes. [file media-2.zip › Supplementary datasets/Supplementary dataset 1/minimum number of genes for a category = 5/goslim_summary_wg_result1705335984_bp.txt]

GO:0008152	metabolic process	39
GO:0065007	biological regulation	35
GO:0032501	multicellular organismal process	25
GO:0050896	response to stimulus	24
GO:0016043	cellular component organization	23
GO:0051179	localization	23
GO:0032502	developmental process	19
GO:0007154	cell communication	17
GO:0051704	multi-organism process	11
GO:0008283	cell proliferation	10
GO:0000003	reproduction	6
GO:0040007	growth	2
