# Supplementary material for: Rapid evolution of genes with anti-cancer functions during the origins of large bodies and cancer resistance in elephants
Source: bioRxiv. 2024 Feb 29:2024.02.27.582135. Preprint. [Version 1] doi: 10.1101/2024.02.27.582135 (PMC10925141; doi:10.1101/2024.02.27.582135)
Supplement: Supplement 2 — Figure 3 – source data 1. Webgestalt output files for positively selected genes. Figure 3 – source data 2. Webgestalt output files for ABSREL rapidly evolving genes. Figure 3 – source data 3. Webgestalt output files for BUSTED rapidly evolving genes. [file media-2.zip › Supplementary datasets/Supplementary dataset 1/minimum number of genes for a category = 30/enriched_geneset_wsc_topsets_wg_result1705335576.txt]

# Coverage: 0.875
GO:0031966
GO:0009150
GO:0009897
GO:0008037
GO:0017144
GO:0098662
GO:0034502
GO:0044429
GO:0032366
GO:1901797
