# Supplementary material for: Rapid evolution of genes with anti-cancer functions during the origins of large bodies and cancer resistance in elephants
Source: bioRxiv. 2024 Feb 29:2024.02.27.582135. Preprint. [Version 1] doi: 10.1101/2024.02.27.582135 (PMC10925141; doi:10.1101/2024.02.27.582135)
Supplement: Supplement 2 — Figure 3 – source data 1. Webgestalt output files for positively selected genes. Figure 3 – source data 2. Webgestalt output files for ABSREL rapidly evolving genes. Figure 3 – source data 3. Webgestalt output files for BUSTED rapidly evolving genes. [file media-2.zip › Supplementary datasets/Supplementary dataset 3/minimum number of genes for a category = 30/enriched_geneset_wsc_topsets_wg_result1707500812.txt]

# Coverage: 0.975429975429975
GO:0012505
GO:0032502
GO:0071944
GO:1901575
GO:0005856
GO:0022402
GO:0006508
GO:0055086
GO:0098805
GO:0031410
