# Supplementary material for: Rapid evolution of genes with anti-cancer functions during the origins of large bodies and cancer resistance in elephants
Source: bioRxiv. 2024 Feb 29:2024.02.27.582135. Preprint. [Version 1] doi: 10.1101/2024.02.27.582135 (PMC10925141; doi:10.1101/2024.02.27.582135)
Supplement: Supplement 3 — Figure 4 – source data 1. Webgestalt output files for positively selected genes. Figure 4 – source data 2. Webgestalt output files for ABSREL rapidly evolving genes. Figure 4 – source data 3. Webgestalt output files for BUSTED rapidly evolving genes. [file media-3.zip]

Archive with 130 entries (124 files):
- Figure 3 ΓÇô source data 1. Webgestalt output files for positively selected genes/
- Figure 3 ΓÇô source data 1. Webgestalt output files for positively selected genes/goslim_summary_wg_result1708617015_cc.txt
- __MACOSX/Figure 3 ΓÇô source data 1. Webgestalt output files for positively selected genes/._goslim_summary_wg_result1708617015_cc.txt
- Figure 3 ΓÇô source data 1. Webgestalt output files for positively selected genes/goslim_summary_wg_result1708617015_bp.txt
- __MACOSX/Figure 3 ΓÇô source data 1. Webgestalt output files for positively selected genes/._goslim_summary_wg_result1708617015_bp.txt
- Figure 3 ΓÇô source data 1. Webgestalt output files for positively selected genes/interestingID_unmappedList_wg_result1708617015.txt
- __MACOSX/Figure 3 ΓÇô source data 1. Webgestalt output files for positively selected genes/._interestingID_unmappedList_wg_result1708617015.txt
- Figure 3 ΓÇô source data 1. Webgestalt output files for positively selected genes/enriched_geneset_ap_clusters_wg_result1708617015.txt
- __MACOSX/Figure 3 ΓÇô source data 1. Webgestalt output files for positively selected genes/._enriched_geneset_ap_clusters_wg_result1708617015.txt
- Figure 3 ΓÇô source data 1. Webgestalt output files for positively selected genes/Report_wg_result1708617015.html
- __MACOSX/Figure 3 ΓÇô source data 1. Webgestalt output files for positively selected genes/._Report_wg_result1708617015.html
- Figure 3 ΓÇô source data 1. Webgestalt output files for positively selected genes/enriched_geneset_wsc_topsets_wg_result1708617015.txt
- __MACOSX/Figure 3 ΓÇô source data 1. Webgestalt output files for positively selected genes/._enriched_geneset_wsc_topsets_wg_result1708617015.txt
- Figure 3 ΓÇô source data 1. Webgestalt output files for positively selected genes/enrichment_results_wg_result1708617015.txt
- __MACOSX/Figure 3 ΓÇô source data 1. Webgestalt output files for positively selected genes/._enrichment_results_wg_result1708617015.txt
- Figure 3 ΓÇô source data 1. Webgestalt output files for positively selected genes/interestingID_mappingTable_wg_result1708617015.txt
- __MACOSX/Figure 3 ΓÇô source data 1. Webgestalt output files for positively selected genes/._interestingID_mappingTable_wg_result1708617015.txt
- Figure 3 ΓÇô source data 1. Webgestalt output files for positively selected genes/goslim_summary_wg_result1708617015.png
- __MACOSX/Figure 3 ΓÇô source data 1. Webgestalt output files for positively selected genes/._goslim_summary_wg_result1708617015.png
- Figure 3 ΓÇô source data 1. Webgestalt output files for positively selected genes/goslim_summary_wg_result1708617015_mf.txt
- __MACOSX/Figure 3 ΓÇô source data 1. Webgestalt output files for positively selected genes/._goslim_summary_wg_result1708617015_mf.txt
- Figure 3 ΓÇô source data 3. Webgestalt output files for BUSTED rapidly evolving genes/
- Figure 3 ΓÇô source data 3. Webgestalt output files for BUSTED rapidly evolving genes/enriched_geneset_wsc_topsets_wg_result1708619336.txt
- __MACOSX/Figure 3 ΓÇô source data 3. Webgestalt output files for BUSTED rapidly evolving genes/._enriched_geneset_wsc_topsets_wg_result1708619336.txt
- Figure 3 ΓÇô source data 3. Webgestalt output files for BUSTED rapidly evolving genes/goslim_summary_wg_result1708619336_mf.txt
- __MACOSX/Figure 3 ΓÇô source data 3. Webgestalt output files for BUSTED rapidly evolving genes/._goslim_summary_wg_result1708619336_mf.txt
- Figure 3 ΓÇô source data 3. Webgestalt output files for BUSTED rapidly evolving genes/enrichment_results_wg_result1708619336.txt
- __MACOSX/Figure 3 ΓÇô source data 3. Webgestalt output files for BUSTED rapidly evolving genes/._enrichment_results_wg_result1708619336.txt
- Figure 3 ΓÇô source data 3. Webgestalt output files for BUSTED rapidly evolving genes/interestingID_mappingTable_wg_result1708619336.txt
- __MACOSX/Figure 3 ΓÇô source data 3. Webgestalt output files for BUSTED rapidly evolving genes/._interestingID_mappingTable_wg_result1708619336.txt
- Figure 3 ΓÇô source data 3. Webgestalt output files for BUSTED rapidly evolving genes/Report_wg_result1708619336.html
- __MACOSX/Figure 3 ΓÇô source data 3. Webgestalt output files for BUSTED rapidly evolving genes/._Report_wg_result1708619336.html
- Figure 3 ΓÇô source data 3. Webgestalt output files for BUSTED rapidly evolving genes/goslim_summary_wg_result1708619336.png
- __MACOSX/Figure 3 ΓÇô source data 3. Webgestalt output files for BUSTED rapidly evolving genes/._goslim_summary_wg_result1708619336.png
- Figure 3 ΓÇô source data 3. Webgestalt output files for BUSTED rapidly evolving genes/enriched_geneset_ap_clusters_wg_result1708619336.txt
- __MACOSX/Figure 3 ΓÇô source data 3. Webgestalt output files for BUSTED rapidly evolving genes/._enriched_geneset_ap_clusters_wg_result1708619336.txt
- Figure 3 ΓÇô source data 3. Webgestalt output files for BUSTED rapidly evolving genes/goslim_summary_wg_result1708619336_cc.txt
- __MACOSX/Figure 3 ΓÇô source data 3. Webgestalt output files for BUSTED rapidly evolving genes/._goslim_summary_wg_result1708619336_cc.txt
- Figure 3 ΓÇô source data 3. Webgestalt output files for BUSTED rapidly evolving genes/goslim_summary_wg_result1708619336_bp.txt
- __MACOSX/Figure 3 ΓÇô source data 3. Webgestalt output files for BUSTED rapidly evolving genes/._goslim_summary_wg_result1708619336_bp.txt
- Figure 3 ΓÇô source data 3. Webgestalt output files for BUSTED rapidly evolving genes/interestingID_unmappedList_wg_result1708619336.txt
- __MACOSX/Figure 3 ΓÇô source data 3. Webgestalt output files for BUSTED rapidly evolving genes/._interestingID_unmappedList_wg_result1708619336.txt
- Figure 3 ΓÇô source data 2. Webgestalt output files for ABSREL rapidly evolving genes/
- Figure 3 ΓÇô source data 2. Webgestalt output files for ABSREL rapidly evolving genes/goslim_summary_wg_result1708619288_mf.txt
- __MACOSX/Figure 3 ΓÇô source data 2. Webgestalt output files for ABSREL rapidly evolving genes/._goslim_summary_wg_result1708619288_mf.txt
- Figure 3 ΓÇô source data 2. Webgestalt output files for ABSREL rapidly evolving genes/enriched_geneset_ap_clusters_wg_result1708619288.txt
- __MACOSX/Figure 3 ΓÇô source data 2. Webgestalt output files for ABSREL rapidly evolving genes/._enriched_geneset_ap_clusters_wg_result1708619288.txt
- Figure 3 ΓÇô source data 2. Webgestalt output files for ABSREL rapidly evolving genes/interestingID_unmappedList_wg_result1708619288.txt
- __MACOSX/Figure 3 ΓÇô source data 2. Webgestalt output files for ABSREL rapidly evolving genes/._interestingID_unmappedList_wg_result1708619288.txt
- Figure 3 ΓÇô source data 2. Webgestalt output files for ABSREL rapidly evolving genes/Report_wg_result1708619288.html
- __MACOSX/Figure 3 ΓÇô source data 2. Webgestalt output files for ABSREL rapidly evolving genes/._Report_wg_result1708619288.html
- Figure 3 ΓÇô source data 2. Webgestalt output files for ABSREL rapidly evolving genes/interestingID_mappingTable_wg_result1708619288.txt
- __MACOSX/Figure 3 ΓÇô source data 2. Webgestalt output files for ABSREL rapidly evolving genes/._interestingID_mappingTable_wg_result1708619288.txt
- Figure 3 ΓÇô source data 2. Webgestalt output files for ABSREL rapidly evolving genes/enrichment_results_wg_result1708619288.txt
- __MACOSX/Figure 3 ΓÇô source data 2. Webgestalt output files for ABSREL rapidly evolving genes/._enrichment_results_wg_result1708619288.txt
- Figure 3 ΓÇô source data 2. Webgestalt output files for ABSREL rapidly evolving genes/goslim_summary_wg_result1708619288.png
- __MACOSX/Figure 3 ΓÇô source data 2. Webgestalt output files for ABSREL rapidly evolving genes/._goslim_summary_wg_result1708619288.png
- Figure 3 ΓÇô source data 2. Webgestalt output files for ABSREL rapidly evolving genes/enriched_geneset_wsc_topsets_wg_result1708619288.txt
- __MACOSX/Figure 3 ΓÇô source data 2. Webgestalt output files for ABSREL rapidly evolving genes/._enriched_geneset_wsc_topsets_wg_result1708619288.txt
- Figure 3 ΓÇô source data 2. Webgestalt output files for ABSREL rapidly evolving genes/goslim_summary_wg_result1708619288_bp.txt
- __MACOSX/Figure 3 ΓÇô source data 2. Webgestalt output files for ABSREL rapidly evolving genes/._goslim_summary_wg_result1708619288_bp.txt
- Figure 3 ΓÇô source data 2. Webgestalt output files for ABSREL rapidly evolving genes/goslim_summary_wg_result1708619288_cc.txt
- __MACOSX/Figure 3 ΓÇô source data 2. Webgestalt output files for ABSREL rapidly evolving genes/._goslim_summary_wg_result1708619288_cc.txt
- Figure 4 ΓÇô source data 1. Webgestalt output files for positively selected genes/
- Figure 4 ΓÇô source data 1. Webgestalt output files for positively selected genes/goslim_summary_wg_result1708617015_cc.txt
- __MACOSX/Figure 4 ΓÇô source data 1. Webgestalt output files for positively selected genes/._goslim_summary_wg_result1708617015_cc.txt
- Figure 4 ΓÇô source data 1. Webgestalt output files for positively selected genes/goslim_summary_wg_result1708617015_bp.txt
- __MACOSX/Figure 4 ΓÇô source data 1. Webgestalt output files for positively selected genes/._goslim_summary_wg_result1708617015_bp.txt
- Figure 4 ΓÇô source data 1. Webgestalt output files for positively selected genes/interestingID_unmappedList_wg_result1708617015.txt
- __MACOSX/Figure 4 ΓÇô source data 1. Webgestalt output files for positively selected genes/._interestingID_unmappedList_wg_result1708617015.txt
- Figure 4 ΓÇô source data 1. Webgestalt output files for positively selected genes/enriched_geneset_ap_clusters_wg_result1708617015.txt
- __MACOSX/Figure 4 ΓÇô source data 1. Webgestalt output files for positively selected genes/._enriched_geneset_ap_clusters_wg_result1708617015.txt
- Figure 4 ΓÇô source data 1. Webgestalt output files for positively selected genes/Report_wg_result1708617015.html
- __MACOSX/Figure 4 ΓÇô source data 1. Webgestalt output files for positively selected genes/._Report_wg_result1708617015.html
- Figure 4 ΓÇô source data 1. Webgestalt output files for positively selected genes/enriched_geneset_wsc_topsets_wg_result1708617015.txt
- __MACOSX/Figure 4 ΓÇô source data 1. Webgestalt output files for positively selected genes/._enriched_geneset_wsc_topsets_wg_result1708617015.txt
- Figure 4 ΓÇô source data 1. Webgestalt output files for positively selected genes/enrichment_results_wg_result1708617015.txt
- __MACOSX/Figure 4 ΓÇô source data 1. Webgestalt output files for positively selected genes/._enrichment_results_wg_result1708617015.txt
- Figure 4 ΓÇô source data 1. Webgestalt output files for positively selected genes/interestingID_mappingTable_wg_result1708617015.txt
- __MACOSX/Figure 4 ΓÇô source data 1. Webgestalt output files for positively selected genes/._interestingID_mappingTable_wg_result1708617015.txt
- Figure 4 ΓÇô source data 1. Webgestalt output files for positively selected genes/goslim_summary_wg_result1708617015.png
- __MACOSX/Figure 4 ΓÇô source data 1. Webgestalt output files for positively selected genes/._goslim_summary_wg_result1708617015.png
- Figure 4 ΓÇô source data 1. Webgestalt output files for positively selected genes/goslim_summary_wg_result1708617015_mf.txt
- __MACOSX/Figure 4 ΓÇô source data 1. Webgestalt output files for positively selected genes/._goslim_summary_wg_result1708617015_mf.txt
- Figure 4 ΓÇô source data 2. Webgestalt output files for ABSREL rapidly evolving genes/
- Figure 4 ΓÇô source data 2. Webgestalt output files for ABSREL rapidly evolving genes/goslim_summary_wg_result1708965889_bp.txt
- __MACOSX/Figure 4 ΓÇô source data 2. Webgestalt output files for ABSREL rapidly evolving genes/._goslim_summary_wg_result1708965889_bp.txt
- Figure 4 ΓÇô source data 2. Webgestalt output files for ABSREL rapidly evolving genes/goslim_summary_wg_result1708965889_cc.txt
- __MACOSX/Figure 4 ΓÇô source data 2. Webgestalt output files for ABSREL rapidly evolving genes/._goslim_summary_wg_result1708965889_cc.txt
- Figure 4 ΓÇô source data 2. Webgestalt output files for ABSREL rapidly evolving genes/enrichment_results_wg_result1708965889.txt
- __MACOSX/Figure 4 ΓÇô source data 2. Webgestalt output files for ABSREL rapidly evolving genes/._enrichment_results_wg_result1708965889.txt
- Figure 4 ΓÇô source data 2. Webgestalt output files for ABSREL rapidly evolving genes/interestingID_mappingTable_wg_result1708965889.txt
- __MACOSX/Figure 4 ΓÇô source data 2. Webgestalt output files for ABSREL rapidly evolving genes/._interestingID_mappingTable_wg_result1708965889.txt
- Figure 4 ΓÇô source data 2. Webgestalt output files for ABSREL rapidly evolving genes/.DS_Store
- __MACOSX/Figure 4 ΓÇô source data 2. Webgestalt output files for ABSREL rapidly evolving genes/._.DS_Store
- Figure 4 ΓÇô source data 2. Webgestalt output files for ABSREL rapidly evolving genes/goslim_summary_wg_result1708965889.png
- __MACOSX/Figure 4 ΓÇô source data 2. Webgestalt output files for ABSREL rapidly evolving genes/._goslim_summary_wg_result1708965889.png
- Figure 4 ΓÇô source data 2. Webgestalt output files for ABSREL rapidly evolving genes/enriched_geneset_wsc_topsets_wg_result1708965889.txt
- __MACOSX/Figure 4 ΓÇô source data 2. Webgestalt output files for ABSREL rapidly evolving genes/._enriched_geneset_wsc_topsets_wg_result1708965889.txt
- Figure 4 ΓÇô source data 2. Webgestalt output files for ABSREL rapidly evolving genes/enriched_geneset_ap_clusters_wg_result1708965889.txt
- __MACOSX/Figure 4 ΓÇô source data 2. Webgestalt output files for ABSREL rapidly evolving genes/._enriched_geneset_ap_clusters_wg_result1708965889.txt
- Figure 4 ΓÇô source data 2. Webgestalt output files for ABSREL rapidly evolving genes/Report_wg_result1708965889.html
- __MACOSX/Figure 4 ΓÇô source data 2. Webgestalt output files for ABSREL rapidly evolving genes/._Report_wg_result1708965889.html
- Figure 4 ΓÇô source data 2. Webgestalt output files for ABSREL rapidly evolving genes/goslim_summary_wg_result1708965889_mf.txt
- __MACOSX/Figure 4 ΓÇô source data 2. Webgestalt output files for ABSREL rapidly evolving genes/._goslim_summary_wg_result1708965889_mf.txt
- Figure 4 ΓÇô source data 2. Webgestalt output files for ABSREL rapidly evolving genes/interestingID_unmappedList_wg_result1708965889.txt
- __MACOSX/Figure 4 ΓÇô source data 2. Webgestalt output files for ABSREL rapidly evolving genes/._interestingID_unmappedList_wg_result1708965889.txt
- Figure 4 ΓÇô source data 3. Webgestalt output files for BUSTED rapidly evolving genes/
- Figure 4 ΓÇô source data 3. Webgestalt output files for BUSTED rapidly evolving genes/.DS_Store
- __MACOSX/Figure 4 ΓÇô source data 3. Webgestalt output files for BUSTED rapidly evolving genes/._.DS_Store
- Figure 4 ΓÇô source data 3. Webgestalt output files for BUSTED rapidly evolving genes/enriched_geneset_ap_clusters_wg_result1708966124.txt
- __MACOSX/Figure 4 ΓÇô source data 3. Webgestalt output files for BUSTED rapidly evolving genes/._enriched_geneset_ap_clusters_wg_result1708966124.txt
- Figure 4 ΓÇô source data 3. Webgestalt output files for BUSTED rapidly evolving genes/goslim_summary_wg_result1708966124_mf.txt
- __MACOSX/Figure 4 ΓÇô source data 3. Webgestalt output files for BUSTED rapidly evolving genes/._goslim_summary_wg_result1708966124_mf.txt
- Figure 4 ΓÇô source data 3. Webgestalt output files for BUSTED rapidly evolving genes/interestingID_unmappedList_wg_result1708966124.txt
- __MACOSX/Figure 4 ΓÇô source data 3. Webgestalt output files for BUSTED rapidly evolving genes/._interestingID_unmappedList_wg_result1708966124.txt
- Figure 4 ΓÇô source data 3. Webgestalt output files for BUSTED rapidly evolving genes/Report_wg_result1708966124.html
- __MACOSX/Figure 4 ΓÇô source data 3. Webgestalt output files for BUSTED rapidly evolving genes/._Report_wg_result1708966124.html
- Figure 4 ΓÇô source data 3. Webgestalt output files for BUSTED rapidly evolving genes/enrichment_results_wg_result1708966124.txt
- __MACOSX/Figure 4 ΓÇô source data 3. Webgestalt output files for BUSTED rapidly evolving genes/._enrichment_results_wg_result1708966124.txt
- Figure 4 ΓÇô source data 3. Webgestalt output files for BUSTED rapidly evolving genes/interestingID_mappingTable_wg_result1708966124.txt
- __MACOSX/Figure 4 ΓÇô source data 3. Webgestalt output files for BUSTED rapidly evolving genes/._interestingID_mappingTable_wg_result1708966124.txt
- Figure 4 ΓÇô source data 3. Webgestalt output files for BUSTED rapidly evolving genes/goslim_summary_wg_result1708966124.png
- __MACOSX/Figure 4 ΓÇô source data 3. Webgestalt output files for BUSTED rapidly evolving genes/._goslim_summary_wg_result1708966124.png
- Figure 4 ΓÇô source data 3. Webgestalt output files for BUSTED rapidly evolving genes/goslim_summary_wg_result1708966124_bp.txt
- __MACOSX/Figure 4 ΓÇô source data 3. Webgestalt output files for BUSTED rapidly evolving genes/._goslim_summary_wg_result1708966124_bp.txt
- Figure 4 ΓÇô source data 3. Webgestalt output files for BUSTED rapidly evolving genes/goslim_summary_wg_result1708966124_cc.txt
- __MACOSX/Figure 4 ΓÇô source data 3. Webgestalt output files for BUSTED rapidly evolving genes/._goslim_summary_wg_result1708966124_cc.txt
- Figure 4 ΓÇô source data 3. Webgestalt output files for BUSTED rapidly evolving genes/enriched_geneset_wsc_topsets_wg_result1708966124.txt
- __MACOSX/Figure 4 ΓÇô source data 3. Webgestalt output files for BUSTED rapidly evolving genes/._enriched_geneset_wsc_topsets_wg_result1708966124.txt
