# Supplementary material for: Rapid evolution of genes with anti-cancer functions during the origins of large bodies and cancer resistance in elephants
Source: bioRxiv. 2024 Feb 29:2024.02.27.582135. Preprint. [Version 1] doi: 10.1101/2024.02.27.582135 (PMC10925141; doi:10.1101/2024.02.27.582135)
Supplement: Supplement 3 — Figure 4 – source data 1. Webgestalt output files for positively selected genes. Figure 4 – source data 2. Webgestalt output files for ABSREL rapidly evolving genes. Figure 4 – source data 3. Webgestalt output files for BUSTED rapidly evolving genes. [file media-3.zip › Figure 3 ΓÇô source data 1. Webgestalt output files for positively selected genes/goslim_summary_wg_result1708617015_cc.txt]

GO:0016020	membrane	243
GO:0005634	nucleus	184
GO:0032991	protein-containing complex	134
GO:0012505	endomembrane system	130
GO:0031974	membrane-enclosed lumen	129
GO:0005829	cytosol	121
GO:0031982	vesicle	110
GO:0005615	extracellular space	72
GO:0005856	cytoskeleton	57
GO:0042995	cell projection	56
GO:0005783	endoplasmic reticulum	52
GO:0005794	Golgi apparatus	39
GO:0005739	mitochondrion	38
GO:0031975	envelope	31
GO:0005768	endosome	27
GO:0005773	vacuole	24
GO:0005694	chromosome	22
GO:0031012	extracellular matrix	20
GO:0042579	microbody	4
GO:0005811	lipid droplet	3
GO:0005840	ribosome	2
