# Supplementary material for: Rapid evolution of genes with anti-cancer functions during the origins of large bodies and cancer resistance in elephants
Source: bioRxiv. 2024 Feb 29:2024.02.27.582135. Preprint. [Version 1] doi: 10.1101/2024.02.27.582135 (PMC10925141; doi:10.1101/2024.02.27.582135)
Supplement: Supplement 3 — Figure 4 – source data 1. Webgestalt output files for positively selected genes. Figure 4 – source data 2. Webgestalt output files for ABSREL rapidly evolving genes. Figure 4 – source data 3. Webgestalt output files for BUSTED rapidly evolving genes. [file media-3.zip › Figure 3 ΓÇô source data 1. Webgestalt output files for positively selected genes/interestingID_unmappedList_wg_result1708617015.txt]

MT-CYB
AL445989.1
TMEM110-MUSTN1
AC078864.2
4-Mar
C3orf58
C15orf59
AL035460.1
AC135050.2
AC129492.3
AC091167.7
AC073111.5
DOPEY2
MUM1L1
AC037459.1
