# Supplementary material for: Rapid evolution of genes with anti-cancer functions during the origins of large bodies and cancer resistance in elephants
Source: bioRxiv. 2024 Feb 29:2024.02.27.582135. Preprint. [Version 1] doi: 10.1101/2024.02.27.582135 (PMC10925141; doi:10.1101/2024.02.27.582135)
Supplement: Supplement 3 — Figure 4 – source data 1. Webgestalt output files for positively selected genes. Figure 4 – source data 2. Webgestalt output files for ABSREL rapidly evolving genes. Figure 4 – source data 3. Webgestalt output files for BUSTED rapidly evolving genes. [file media-3.zip › Figure 3 ΓÇô source data 1. Webgestalt output files for positively selected genes/enriched_geneset_wsc_topsets_wg_result1708617015.txt]

# Coverage: 0.922413793103448
XDeathDB Mitotic CD
Malignant Neoplasms
KEGG Autophagy
XDeathDB Lysosomal CD
GO Apoptotic process
COSMIC Cancer Gene Census Tier 1
XDeathDB Ferroptosis
Cell Cycle
DNA Damage Response
COSMIC Cancer Gene Census Tier 2
