# Supplementary material for: Rapid evolution of genes with anti-cancer functions during the origins of large bodies and cancer resistance in elephants
Source: bioRxiv. 2024 Feb 29:2024.02.27.582135. Preprint. [Version 1] doi: 10.1101/2024.02.27.582135 (PMC10925141; doi:10.1101/2024.02.27.582135)
Supplement: Supplement 3 — Figure 4 – source data 1. Webgestalt output files for positively selected genes. Figure 4 – source data 2. Webgestalt output files for ABSREL rapidly evolving genes. Figure 4 – source data 3. Webgestalt output files for BUSTED rapidly evolving genes. [file media-3.zip › Figure 3 ΓÇô source data 1. Webgestalt output files for positively selected genes/goslim_summary_wg_result1708617015_mf.txt]

GO:0005515	protein binding	311
GO:0043167	ion binding	146
GO:0003676	nucleic acid binding	102
GO:0016740	transferase activity	60
GO:0016787	hydrolase activity	53
GO:0000166	nucleotide binding	44
GO:0005215	transporter activity	44
GO:0030234	enzyme regulator activity	28
GO:0005198	structural molecule activity	27
GO:0008289	lipid binding	25
GO:0003682	chromatin binding	23
GO:0060089	molecular transducer activity	21
GO:0060090	molecular adaptor activity	11
GO:0030246	carbohydrate binding	2
GO:0019825	oxygen binding	2
GO:0009055	electron transfer activity	1
GO:0045182	translation regulator activity	1
GO:0016209	antioxidant activity	1
