# Supplementary material for: Rapid evolution of genes with anti-cancer functions during the origins of large bodies and cancer resistance in elephants
Source: bioRxiv. 2024 Feb 29:2024.02.27.582135. Preprint. [Version 1] doi: 10.1101/2024.02.27.582135 (PMC10925141; doi:10.1101/2024.02.27.582135)
Supplement: Supplement 3 — Figure 4 – source data 1. Webgestalt output files for positively selected genes. Figure 4 – source data 2. Webgestalt output files for ABSREL rapidly evolving genes. Figure 4 – source data 3. Webgestalt output files for BUSTED rapidly evolving genes. [file media-3.zip › Figure 3 ΓÇô source data 3. Webgestalt output files for BUSTED rapidly evolving genes/enriched_geneset_wsc_topsets_wg_result1708619336.txt]

# Coverage: 0.933734939759036
Malignant Neoplasms
GO Apoptotic process
XDeathDB Mitotic CD
XDeathDB Lysosomal CD
COSMIC Cancer Gene Census Tier 1
XDeathDB Pyroptosis
XDeathDB MPT-driven necrosis
XDeathDB Autophagy
XDeathDB Apoptosis
DNA Damage Response
