# Supplementary material for: Rapid evolution of genes with anti-cancer functions during the origins of large bodies and cancer resistance in elephants
Source: bioRxiv. 2024 Feb 29:2024.02.27.582135. Preprint. [Version 1] doi: 10.1101/2024.02.27.582135 (PMC10925141; doi:10.1101/2024.02.27.582135)
Supplement: Supplement 3 — Figure 4 – source data 1. Webgestalt output files for positively selected genes. Figure 4 – source data 2. Webgestalt output files for ABSREL rapidly evolving genes. Figure 4 – source data 3. Webgestalt output files for BUSTED rapidly evolving genes. [file media-3.zip › Figure 3 ΓÇô source data 3. Webgestalt output files for BUSTED rapidly evolving genes/goslim_summary_wg_result1708619336_cc.txt]

GO:0016020	membrane	290
GO:0005634	nucleus	223
GO:0031974	membrane-enclosed lumen	168
GO:0005829	cytosol	166
GO:0012505	endomembrane system	157
GO:0032991	protein-containing complex	156
GO:0031982	vesicle	137
GO:0005615	extracellular space	103
GO:0042995	cell projection	72
GO:0005856	cytoskeleton	67
GO:0005783	endoplasmic reticulum	66
GO:0005794	Golgi apparatus	57
GO:0005739	mitochondrion	50
GO:0031975	envelope	37
GO:0005773	vacuole	34
GO:0005768	endosome	32
GO:0005694	chromosome	29
GO:0031012	extracellular matrix	25
GO:0005840	ribosome	3
GO:0042579	microbody	3
GO:0005811	lipid droplet	1
