# Supplementary material for: Rapid evolution of genes with anti-cancer functions during the origins of large bodies and cancer resistance in elephants
Source: bioRxiv. 2024 Feb 29:2024.02.27.582135. Preprint. [Version 1] doi: 10.1101/2024.02.27.582135 (PMC10925141; doi:10.1101/2024.02.27.582135)
Supplement: Supplement 3 — Figure 4 – source data 1. Webgestalt output files for positively selected genes. Figure 4 – source data 2. Webgestalt output files for ABSREL rapidly evolving genes. Figure 4 – source data 3. Webgestalt output files for BUSTED rapidly evolving genes. [file media-3.zip › Figure 3 ΓÇô source data 3. Webgestalt output files for BUSTED rapidly evolving genes/interestingID_unmappedList_wg_result1708619336.txt]

C21orf2
C9orf84
C19orf70
FAM69C
MGEA5
AC037459.1
C6orf229
AC009690.3
AL121900.2
AC008764.1
FAM46B
