# Supplementary material for: Rapid evolution of genes with anti-cancer functions during the origins of large bodies and cancer resistance in elephants
Source: bioRxiv. 2024 Feb 29:2024.02.27.582135. Preprint. [Version 1] doi: 10.1101/2024.02.27.582135 (PMC10925141; doi:10.1101/2024.02.27.582135)
Supplement: Supplement 3 — Figure 4 – source data 1. Webgestalt output files for positively selected genes. Figure 4 – source data 2. Webgestalt output files for ABSREL rapidly evolving genes. Figure 4 – source data 3. Webgestalt output files for BUSTED rapidly evolving genes. [file media-3.zip › Figure 3 ΓÇô source data 2. Webgestalt output files for ABSREL rapidly evolving genes/goslim_summary_wg_result1708619288_bp.txt]

GO:0065007	biological regulation	77
GO:0008152	metabolic process	69
GO:0050896	response to stimulus	63
GO:0051179	localization	49
GO:0032501	multicellular organismal process	48
GO:0016043	cellular component organization	43
GO:0032502	developmental process	39
GO:0007154	cell communication	37
GO:0051704	multi-organism process	18
GO:0008283	cell proliferation	13
GO:0000003	reproduction	6
GO:0040007	growth	5
