# Supplementary material for: Rapid evolution of genes with anti-cancer functions during the origins of large bodies and cancer resistance in elephants
Source: bioRxiv. 2024 Feb 29:2024.02.27.582135. Preprint. [Version 1] doi: 10.1101/2024.02.27.582135 (PMC10925141; doi:10.1101/2024.02.27.582135)
Supplement: Supplement 3 — Figure 4 – source data 1. Webgestalt output files for positively selected genes. Figure 4 – source data 2. Webgestalt output files for ABSREL rapidly evolving genes. Figure 4 – source data 3. Webgestalt output files for BUSTED rapidly evolving genes. [file media-3.zip › Figure 4 ΓÇô source data 2. Webgestalt output files for ABSREL rapidly evolving genes/enriched_geneset_wsc_topsets_wg_result1708965889.txt]

# Coverage: 0.835616438356164
GO:0002252
GO:0048584
GO:0016192
GO:0034660
GO:0006520
GO:0006952
GO:0098742
GO:0042060
GO:0006650
GO:0006869
